# Supplementary material for: Copper(I)-catalyzed asymmetric 1,3-dipolar cycloaddition of 1,3-enynes and azomethine ylides
Source: Nat Commun. 2023 Aug 4;14:4688. doi: 10.1038/s41467-023-40409-4 (PMC10403559; doi:10.1038/s41467-023-40409-4)
Supplement: Supplementary file 3 — Supplementary Data 1 [file 41467_2023_40409_MOESM3_ESM.xlsx]

## Sheet: Sheet1
1a
---------------------------------------------------------------------
Center Atomic Atomic Coordinates (Angstroms)
Number Number Type X Y Z
---------------------------------------------------------------------
1 7 0 -0.500103 0.514745 0.853708
2 6 0 0.351000 -0.421021 0.694084
3 6 0 -1.841314 0.123522 1.227481
4 1 0 0.095560 -1.477117 0.878357
5 6 0 1.733311 -0.172826 0.264753
6 6 0 2.620475 -1.250186 0.142249
7 6 0 2.182867 1.125325 -0.025244
8 6 0 3.937796 -1.039006 -0.261884
9 1 0 2.271911 -2.256368 0.363080
10 6 0 3.496732 1.334732 -0.427066
11 1 0 1.482678 1.948230 0.070789
12 6 0 4.377637 0.253943 -0.546358
13 1 0 4.618424 -1.880352 -0.355147
14 1 0 3.840011 2.340844 -0.651040
15 1 0 5.403574 0.421700 -0.862081
16 1 0 -2.298939 0.895339 1.851190
17 6 0 -2.702616 -0.091863 -0.015402
18 8 0 -2.315042 -0.584225 -1.049202
19 8 0 -3.975054 0.293958 0.211567
20 6 0 -4.884402 0.059612 -0.876987
21 1 0 -4.925030 -1.005583 -1.119379
22 1 0 -5.854837 0.413367 -0.528754
23 1 0 -4.566598 0.613396 -1.763964
24 1 0 -1.874186 -0.827922 1.788318
---------------------------------------------------------------------
2a
---------------------------------------------------------------------
Center Atomic Atomic Coordinates (Angstroms)
Number Number Type X Y Z
---------------------------------------------------------------------
1 6 0 -4.429690 0.566161 0.000004
2 1 0 -4.099503 1.600330 0.000021
3 1 0 -5.499211 0.381761 -0.000000
4 6 0 -3.554671 -0.452878 -0.000011
5 1 0 -3.929208 -1.476473 -0.000027
6 6 0 -2.144609 -0.302664 -0.000007
7 6 0 -0.931514 -0.213180 -0.000004
8 6 0 0.485416 -0.085800 -0.000001
9 6 0 1.088807 1.187142 -0.000018
10 6 0 1.307372 -1.229694 0.000020
11 6 0 2.474853 1.307630 -0.000014
12 1 0 0.456897 2.069406 -0.000034
13 6 0 2.692609 -1.099534 0.000023
14 1 0 0.844564 -2.211308 0.000033
15 6 0 3.281260 0.167120 0.000006
16 1 0 2.928487 2.294683 -0.000028
17 1 0 3.315956 -1.989188 0.000039
18 1 0 4.363017 0.264968 0.000009
---------------------------------------------------------------------
INT1
---------------------------------------------------------------------
Center Atomic Atomic Coordinates (Angstroms)
Number Number Type X Y Z
---------------------------------------------------------------------
1 6 0 -0.707716 -2.962345 1.374325
2 6 0 0.046668 -2.185034 0.515866
3 6 0 1.198789 -1.548618 1.060508
4 6 0 1.546335 -1.797528 2.396175
5 6 0 0.758541 -2.582658 3.256363
6 6 0 -0.383564 -3.142291 2.715680
7 1 0 2.426792 -1.315095 2.804552
8 1 0 1.030447 -2.736975 4.294544
9 6 0 -0.379299 -1.982725 -0.885075
10 6 0 -1.552515 -1.234366 -1.217647
11 6 0 0.379884 -2.444792 -1.939525
12 6 0 -1.904220 -1.055086 -2.560647
13 6 0 0.045147 -2.207177 -3.271238
14 6 0 -1.110179 -1.541251 -3.615780
15 1 0 -2.799233 -0.495630 -2.805843
16 1 0 -1.376557 -1.367288 -4.652224
17 8 0 -1.841607 -3.679796 1.076027
18 8 0 -1.325969 -3.939853 3.312859
19 8 0 1.012148 -2.742498 -4.089125
20 8 0 1.536584 -3.181674 -1.876886
21 6 0 -2.383558 -4.059230 2.343572
22 6 0 2.052571 -3.205828 -3.209901
23 1 0 2.916829 -2.534560 -3.273214
24 1 0 2.320445 -4.230860 -3.476184
25 1 0 -3.203104 -3.377636 2.606217
26 1 0 -2.717324 -5.097176 2.298715
27 15 0 2.202804 -0.525911 -0.073380
28 15 0 -2.387373 -0.322235 0.172051
29 29 0 0.095332 0.909352 -0.713250
30 6 0 2.836137 0.803913 1.012399
31 6 0 2.180120 1.210827 2.173180
32 6 0 4.088777 1.345589 0.723706
33 6 0 2.729944 2.166812 3.040752
34 1 0 1.242314 0.743153 2.430017
35 6 0 4.651827 2.363612 1.491602
36 1 0 4.628588 0.960640 -0.127032
37 6 0 3.908103 2.815457 2.609438
38 6 0 3.749932 -1.466995 -0.370309
39 6 0 4.440244 -1.142677 -1.544921
40 6 0 4.275174 -2.437921 0.471325
41 6 0 5.712226 -1.658345 -1.813504
42 1 0 3.978974 -0.439028 -2.227760
43 6 0 5.520365 -3.037856 0.234691
44 1 0 3.699038 -2.739659 1.336350
45 6 0 6.271579 -2.535914 -0.850079
46 6 0 -3.099429 1.107875 -0.809214
47 6 0 -4.483331 1.237418 -0.875890
48 6 0 -2.255824 1.976164 -1.525295
49 6 0 -5.086777 2.285948 -1.565360
50 1 0 -5.096821 0.508827 -0.372827
51 6 0 -2.832078 2.969355 -2.323677
52 1 0 -1.232846 1.763771 -1.364005
53 6 0 -4.224995 3.181304 -2.228041
54 6 0 -3.901744 -1.306490 0.498268
55 6 0 -4.590779 -1.027805 1.676277
56 6 0 -4.356919 -2.344561 -0.316508
57 6 0 -5.794058 -1.666160 2.016316
58 1 0 -4.178526 -0.275443 2.341365
59 6 0 -5.537018 -3.033400 -0.033741
60 1 0 -3.764326 -2.611723 -1.179010
61 6 0 -6.297895 -2.596256 1.082310
62 7 0 1.055464 2.732485 -0.675431
63 6 0 1.122524 3.583601 0.313509
64 6 0 2.069190 2.578947 -1.580682
65 1 0 1.981588 4.256498 0.368644
66 6 0 0.071254 3.675260 1.310271
67 6 0 -0.079371 4.755788 2.189597
68 6 0 -0.814112 2.588099 1.375749
69 6 0 -1.127861 4.748387 3.109916
70 1 0 0.611973 5.592619 2.141404
71 6 0 -1.853657 2.596495 2.280559
72 1 0 -0.570807 1.898304 0.620077
73 6 0 -2.019174 3.673306 3.159535
74 1 0 -1.256523 5.588201 3.787540
75 1 0 -2.538808 1.757357 2.306973
76 1 0 -2.837405 3.674175 3.873260
77 6 0 -6.416159 -1.306568 3.386777
78 6 0 -6.955346 0.140301 3.340449
79 1 0 -7.753725 0.245600 2.597823
80 1 0 -7.362554 0.428201 4.317112
81 1 0 -6.164555 0.851776 3.079369
82 6 0 -7.534403 -2.249601 3.877450
83 1 0 -8.463807 -2.146329 3.318408
84 1 0 -7.227261 -3.297574 3.829990
85 1 0 -7.755482 -2.006162 4.923323
86 6 0 -5.303218 -1.385589 4.463937
87 1 0 -4.882820 -2.396464 4.513075
88 1 0 -4.481354 -0.688592 4.283316
89 1 0 -5.724676 -1.146403 5.446591
90 6 0 -5.926530 -4.275274 -0.862709
91 6 0 -6.067442 -5.482437 0.092867
92 1 0 -5.119992 -5.673843 0.610770
93 1 0 -6.844123 -5.307988 0.839754
94 1 0 -6.327485 -6.383545 -0.475682
95 6 0 -7.242684 -4.080696 -1.645455
96 1 0 -7.217864 -3.155444 -2.232842
97 1 0 -7.384494 -4.915294 -2.342320
98 1 0 -8.107255 -4.053966 -0.982406
99 6 0 -4.829157 -4.625353 -1.887936
100 1 0 -5.102672 -5.554187 -2.399778
101 1 0 -4.714829 -3.849153 -2.652821
102 1 0 -3.856785 -4.779615 -1.408490
103 6 0 5.921466 -4.202768 1.171308
104 6 0 6.426925 -1.336134 -3.143043
105 6 0 7.716458 -0.513862 -2.930841
106 1 0 7.520847 0.373066 -2.318130
107 1 0 8.499364 -1.104655 -2.456038
108 1 0 8.100330 -0.174025 -3.900200
109 6 0 5.517545 -0.520585 -4.081343
110 1 0 4.588299 -1.054325 -4.306717
111 1 0 5.252977 0.458624 -3.670814
112 1 0 6.040357 -0.355888 -5.029777
113 6 0 6.768751 -2.656954 -3.869873
114 1 0 5.856039 -3.227160 -4.080302
115 1 0 7.258788 -2.441446 -4.827196
116 1 0 7.435367 -3.279147 -3.270911
117 6 0 6.214512 -3.657413 2.586107
118 1 0 6.452089 -4.481236 3.269865
119 1 0 7.064098 -2.966217 2.583127
120 1 0 5.351253 -3.118860 2.991241
121 6 0 7.117153 -5.053176 0.694534
122 1 0 8.074017 -4.537550 0.770405
123 1 0 7.178222 -5.947019 1.326515
124 1 0 6.991077 -5.377915 -0.341730
125 6 0 4.720719 -5.181112 1.259905
126 1 0 3.824567 -4.719753 1.681982
127 1 0 4.463074 -5.567289 0.267780
128 1 0 4.985849 -6.030625 1.899430
129 6 0 6.099728 2.821314 1.205153
130 6 0 6.197611 4.314822 0.828861
131 1 0 5.480776 4.571375 0.039823
132 1 0 6.022679 4.960858 1.688966
133 1 0 7.203048 4.536182 0.451422
134 6 0 6.718917 2.022592 0.038579
135 1 0 6.716130 0.944291 0.229601
136 1 0 6.196022 2.201659 -0.907964
137 1 0 7.760184 2.335860 -0.094168
138 6 0 6.963611 2.550206 2.458085
139 1 0 8.002592 2.849415 2.271605
140 1 0 6.591425 3.107462 3.319634
141 1 0 6.956520 1.482267 2.704518
142 6 0 2.207803 2.251547 4.497449
143 6 0 0.903236 1.449225 4.678319
144 1 0 0.097201 1.838523 4.049764
145 1 0 1.031719 0.385281 4.455664
146 1 0 0.581206 1.525564 5.722533
147 6 0 3.303514 1.591594 5.370713
148 1 0 3.496337 0.563739 5.042637
149 1 0 4.240177 2.153424 5.309234
150 1 0 2.985899 1.562513 6.420538
151 6 0 1.943679 3.665332 5.051298
152 1 0 2.862722 4.244449 5.135560
153 1 0 1.221909 4.205421 4.434318
154 1 0 1.515383 3.576745 6.056830
155 8 0 4.393920 3.898563 3.333819
156 8 0 -7.568696 -3.125852 1.241151
157 8 0 -4.782724 4.316767 -2.791345
158 8 0 7.599255 -2.903288 -1.008056
159 6 0 8.479381 -2.188582 -0.141872
160 1 0 8.301094 -2.437109 0.909649
161 1 0 9.494064 -2.486856 -0.416729
162 1 0 8.366812 -1.105902 -0.269285
163 6 0 -4.571823 5.477648 -1.986242
164 1 0 -4.975635 6.323388 -2.547881
165 1 0 -5.092082 5.389098 -1.025579
166 1 0 -3.506830 5.640520 -1.790180
167 6 0 -1.939038 3.653388 -3.382743
168 6 0 -1.516212 2.503458 -4.338273
169 1 0 -0.994658 1.707170 -3.808766
170 1 0 -2.398007 2.081452 -4.835728
171 1 0 -0.843417 2.895297 -5.111875
172 6 0 -2.551610 4.741355 -4.285180
173 1 0 -2.789834 5.662897 -3.751402
174 1 0 -1.796212 4.998412 -5.037889
175 1 0 -3.448055 4.402595 -4.807115
176 6 0 -0.695282 4.228314 -2.702895
177 1 0 0.051886 4.529296 -3.445327
178 1 0 -0.943192 5.097354 -2.081129
179 1 0 -0.250519 3.478778 -2.065764
180 6 0 -6.622785 2.352018 -1.681511
181 6 0 -7.291347 1.155061 -0.972269
182 1 0 -6.952221 0.194125 -1.374143
183 1 0 -7.102471 1.156393 0.107273
184 1 0 -8.375299 1.213710 -1.120072
185 6 0 -7.012622 2.287990 -3.175633
186 1 0 -6.583648 3.125957 -3.728412
187 1 0 -6.656884 1.354392 -3.626445
188 1 0 -8.103928 2.322334 -3.282532
189 6 0 -7.206680 3.636035 -1.054355
190 1 0 -8.300070 3.562528 -1.011444
191 1 0 -6.839506 3.777656 -0.031287
192 1 0 -6.957647 4.518296 -1.643409
193 6 0 -8.593407 -2.246280 0.778307
194 1 0 -9.537310 -2.785700 0.887479
195 1 0 -8.630374 -1.324966 1.369364
196 1 0 -8.440348 -1.979295 -0.273189
197 6 0 3.799251 5.133763 2.925303
198 1 0 2.726915 5.146162 3.133134
199 1 0 4.293765 5.921177 3.499852
200 1 0 3.950512 5.310054 1.855577
201 1 0 2.964632 3.188583 -1.570284
202 6 0 1.769842 1.669331 -2.586037
203 8 0 0.667348 1.038301 -2.605890
204 8 0 2.704134 1.433955 -3.541622
205 6 0 2.234586 0.660576 -4.652496
206 1 0 1.362446 1.135179 -5.111058
207 1 0 3.065237 0.631156 -5.357880
208 1 0 1.960574 -0.350663 -4.345899
---------------------------------------------------------------------
TS1
---------------------------------------------------------------------
Center Atomic Atomic Coordinates (Angstroms)
Number Number Type X Y Z
---------------------------------------------------------------------
1 6 0 -1.507521 -1.648418 -3.298960
2 6 0 -1.641607 -1.377457 -1.951730
3 6 0 -2.016500 -0.044549 -1.599085
4 6 0 -2.239964 0.898280 -2.607405
5 6 0 -2.106234 0.592622 -3.976434
6 6 0 -1.721429 -0.691658 -4.291149
7 1 0 -2.539656 1.902736 -2.341008
8 1 0 -2.277912 1.339626 -4.743083
9 6 0 -1.494792 -2.462771 -0.944733
10 6 0 -0.393475 -2.530721 -0.048531
11 6 0 -2.465125 -3.438949 -0.803152
12 6 0 -0.353121 -3.509106 0.951703
13 6 0 -2.411028 -4.409968 0.193531
14 6 0 -1.371786 -4.467006 1.100109
15 1 0 0.481466 -3.519597 1.643942
16 1 0 -1.341053 -5.220509 1.879251
17 8 0 -1.177247 -2.848037 -3.881687
18 8 0 -1.521787 -1.255913 -5.526489
19 8 0 -3.511280 -5.225273 0.106897
20 8 0 -3.601212 -3.613255 -1.552805
21 6 0 -0.979669 -2.558929 -5.268334
22 6 0 -4.347195 -4.653682 -0.910760
23 1 0 -5.242881 -4.225957 -0.448824
24 1 0 -4.598646 -5.424122 -1.644819
25 1 0 0.096070 -2.556497 -5.492518
26 1 0 -1.509718 -3.298261 -5.873268
27 15 0 -2.330290 0.306431 0.206339
28 15 0 0.936871 -1.285786 -0.305970
29 29 0 0.209976 1.742484 0.497341
30 6 0 -2.905452 2.074633 0.026149
31 6 0 -1.967868 3.102390 -0.191997
32 6 0 -4.271119 2.348439 0.053844
33 6 0 -2.445767 4.338228 -0.647985
34 1 0 -0.989444 2.785819 0.030794
35 6 0 -4.776417 3.583877 -0.339446
36 1 0 -4.950653 1.566204 0.350863
37 6 0 -3.834386 4.510717 -0.824716
38 6 0 -3.918851 -0.617956 0.364758
39 6 0 -4.146568 -1.347259 1.532621
40 6 0 -4.849355 -0.697986 -0.667932
41 6 0 -5.325046 -2.073737 1.730662
42 1 0 -3.376285 -1.342898 2.292348
43 6 0 -6.043913 -1.417507 -0.553520
44 1 0 -4.626959 -0.185972 -1.594353
45 6 0 -6.303095 -2.014553 0.703682
46 6 0 1.607160 -1.165027 1.402875
47 6 0 2.950551 -1.365588 1.686896
48 6 0 0.740687 -0.823906 2.452011
49 6 0 3.481240 -1.231435 2.978295
50 1 0 3.612828 -1.647038 0.880886
51 6 0 1.204183 -0.650762 3.756530
52 1 0 -0.314473 -0.726788 2.230722
53 6 0 2.601820 -0.785293 3.982785
54 6 0 2.295325 -2.240239 -1.091563
55 6 0 3.210666 -1.513584 -1.847674
56 6 0 2.547999 -3.593763 -0.844591
57 6 0 4.434909 -2.061970 -2.270515
58 1 0 2.971089 -0.486703 -2.101894
59 6 0 3.751591 -4.194730 -1.213344
60 1 0 1.794042 -4.170840 -0.328596
61 6 0 4.728625 -3.367429 -1.830152
62 7 0 1.331350 3.369553 0.369661
63 6 0 2.343619 3.473718 -0.493340
64 6 0 1.716028 3.626975 1.682313
65 1 0 3.137659 4.177858 -0.253968
66 6 0 2.272768 2.903220 -1.834006
67 6 0 3.139309 3.228788 -2.881652
68 6 0 1.267853 1.938280 -1.992219
69 6 0 2.962800 2.599772 -4.113684
70 1 0 3.934542 3.951261 -2.725056
71 6 0 1.117712 1.316913 -3.209652
72 1 0 0.793188 1.887499 -1.067207
73 6 0 1.949204 1.651984 -4.283777
74 1 0 3.618486 2.843121 -4.945052
75 1 0 0.363476 0.555024 -3.316101
76 1 0 1.811678 1.164320 -5.243904
77 1 0 2.379239 4.462601 1.900583
78 6 0 0.588493 3.425517 2.565373
79 8 0 -0.349749 2.693442 2.200874
80 8 0 0.670652 3.946586 3.791075
81 6 0 -0.551850 3.947503 4.555496
82 1 0 -1.245942 4.669425 4.115442
83 1 0 -1.010045 2.959747 4.568255
84 1 0 -0.266670 4.253992 5.561325
85 6 0 2.991091 2.142231 2.014470
86 1 0 3.618953 2.581294 2.786121
87 1 0 2.308587 1.394648 2.411671
88 6 0 3.598486 1.865730 0.760129
89 1 0 3.157939 1.095894 0.129844
90 6 0 4.911245 2.256556 0.465914
91 6 0 6.043301 2.637758 0.204285
92 6 0 7.369544 3.065273 -0.054770
93 6 0 7.985454 2.827251 -1.302882
94 6 0 8.111458 3.745626 0.936270
95 6 0 9.290184 3.247351 -1.541723
96 1 0 7.424083 2.311004 -2.073718
97 6 0 9.413294 4.166816 0.685460
98 1 0 7.647668 3.933108 1.899844
99 6 0 10.012901 3.919761 -0.552637
100 1 0 9.746277 3.051356 -2.508776
101 1 0 9.965961 4.689165 1.462107
102 1 0 11.030493 4.247932 -0.744261
103 8 0 6.002081 -3.883944 -2.004525
104 8 0 3.088029 -0.478463 5.244685
105 6 0 6.930522 -3.398469 -1.032412
106 1 0 6.931663 -2.304135 -0.990424
107 1 0 6.693642 -3.783767 -0.034961
108 1 0 7.916521 -3.754336 -1.339827
109 6 0 3.712375 0.804323 5.309164
110 1 0 4.512110 0.898910 4.568675
111 1 0 2.987689 1.607806 5.140341
112 1 0 4.131177 0.894438 6.314362
113 8 0 -4.317556 5.619045 -1.496800
114 8 0 -7.533380 -2.597546 0.963748
115 6 0 -8.558672 -1.662420 1.294093
116 1 0 -8.916118 -1.125512 0.409486
117 1 0 -9.382557 -2.242258 1.717410
118 1 0 -8.206031 -0.933372 2.031756
119 6 0 -4.223320 5.480687 -2.913616
120 1 0 -4.798156 4.614790 -3.263297
121 1 0 -4.638786 6.395145 -3.343508
122 1 0 -3.183050 5.365442 -3.237009
123 6 0 -1.438043 5.488825 -0.847345
124 6 0 -0.450000 5.100691 -1.962541
125 1 0 -0.944499 5.078799 -2.941075
126 1 0 0.375273 5.820096 -2.015314
127 1 0 -0.022505 4.117584 -1.781922
128 6 0 -0.682187 5.604897 0.488738
129 1 0 -0.272501 4.641937 0.736977
130 1 0 0.149363 6.313168 0.399998
131 1 0 -1.354052 5.939914 1.287783
132 6 0 -1.980188 6.903313 -1.136661
133 1 0 -2.382289 7.026423 -2.142900
134 1 0 -2.747013 7.207361 -0.421106
135 1 0 -1.135727 7.597268 -1.044172
136 6 0 -6.278468 3.897131 -0.210557
137 6 0 -7.010539 2.786188 0.569779
138 1 0 -8.055309 3.081622 0.715251
139 1 0 -7.010067 1.830667 0.036091
140 1 0 -6.566547 2.625799 1.558231
141 6 0 -6.965567 4.027868 -1.586841
142 1 0 -6.641847 4.925847 -2.113666
143 1 0 -6.756986 3.154887 -2.216276
144 1 0 -8.052148 4.092533 -1.454141
145 6 0 -6.454106 5.212723 0.580950
146 1 0 -6.019030 5.119426 1.582600
147 1 0 -5.973056 6.048351 0.069874
148 1 0 -7.520720 5.441424 0.695161
149 6 0 -5.499452 -2.941167 2.997087
150 6 0 -6.931765 -1.511049 -1.820135
151 6 0 -7.705483 -0.189387 -2.019553
152 1 0 -8.306175 -0.234635 -2.936023
153 1 0 -8.380341 0.026359 -1.185680
154 1 0 -7.012693 0.654034 -2.111752
155 6 0 -7.917175 -2.698668 -1.820280
156 1 0 -8.367057 -2.780285 -2.816297
157 1 0 -7.403336 -3.641376 -1.606305
158 1 0 -8.727065 -2.595018 -1.100399
159 6 0 -6.025026 -1.712282 -3.064260
160 1 0 -6.654657 -1.880168 -3.944964
161 1 0 -5.399316 -0.841991 -3.279661
162 1 0 -5.360297 -2.570478 -2.939031
163 6 0 -4.200738 -2.977792 3.828531
164 1 0 -3.349762 -3.336659 3.239400
165 1 0 -3.944352 -1.997267 4.243720
166 1 0 -4.337102 -3.664587 4.670614
167 6 0 -5.823038 -4.399653 2.599647
168 1 0 -6.740351 -4.457008 2.011544
169 1 0 -5.002567 -4.834694 2.020342
170 1 0 -5.955426 -5.007046 3.503399
171 6 0 -6.614960 -2.395894 3.915156
172 1 0 -7.604308 -2.538553 3.480228
173 1 0 -6.596664 -2.927336 4.874148
174 1 0 -6.470483 -1.328703 4.119902
175 6 0 0.203158 -0.437570 4.909337
176 6 0 0.270467 -1.667716 5.841683
177 1 0 1.275824 -1.790450 6.251891
178 1 0 -0.432610 -1.550241 6.675851
179 1 0 0.001567 -2.580116 5.297110
180 6 0 0.503891 0.838268 5.723567
181 1 0 0.715802 1.676078 5.055161
182 1 0 -0.363662 1.102456 6.340233
183 1 0 1.354769 0.698518 6.389056
184 6 0 -1.241602 -0.317154 4.383309
185 1 0 -1.369552 0.549743 3.725200
186 1 0 -1.551514 -1.212960 3.835938
187 1 0 -1.922774 -0.201678 5.233837
188 6 0 5.276729 -1.198293 -3.239609
189 6 0 5.629583 0.148131 -2.572192
190 1 0 6.198704 0.769298 -3.274462
191 1 0 4.746946 0.719653 -2.275075
192 1 0 6.242924 0.001460 -1.676646
193 6 0 4.386074 -0.940103 -4.481272
194 1 0 4.907929 -0.280077 -5.184612
195 1 0 4.166088 -1.883078 -4.995165
196 1 0 3.440716 -0.464259 -4.218675
197 6 0 6.576648 -1.826925 -3.779632
198 1 0 7.359711 -1.906238 -3.024096
199 1 0 6.408997 -2.818010 -4.205779
200 1 0 6.962523 -1.173822 -4.571544
201 6 0 3.959282 -5.712333 -1.024091
202 6 0 4.247155 -6.344248 -2.405280
203 1 0 5.152236 -5.923808 -2.848376
204 1 0 4.382467 -7.427961 -2.302276
205 1 0 3.409648 -6.170655 -3.090595
206 6 0 2.692300 -6.383109 -0.457864
207 1 0 2.457425 -6.030422 0.552829
208 1 0 1.816809 -6.211824 -1.092844
209 1 0 2.856042 -7.464508 -0.400408
210 6 0 5.118079 -6.044030 -0.059463
211 1 0 5.005290 -5.513381 0.892158
212 1 0 5.119984 -7.119457 0.155057
213 1 0 6.085702 -5.792121 -0.492079
214 6 0 4.967256 -1.633067 3.137698
215 6 0 5.483208 -1.761188 4.585606
216 1 0 4.823980 -2.381338 5.198010
217 1 0 6.470495 -2.237244 4.556011
218 1 0 5.608489 -0.801420 5.086392
219 6 0 5.852048 -0.629003 2.366450
220 1 0 5.751144 0.386584 2.760830
221 1 0 6.907061 -0.920125 2.439594
222 1 0 5.583815 -0.580372 1.307097
223 6 0 5.145308 -3.041945 2.511999
224 1 0 4.533169 -3.780148 3.043016
225 1 0 4.868888 -3.078145 1.456608
226 1 0 6.194507 -3.350041 2.591936
---------------------------------------------------------------------
TS2 (enantiomer)
---------------------------------------------------------------------
Center Atomic Atomic Coordinates (Angstroms)
Number Number Type X Y Z
---------------------------------------------------------------------
1 6 0 -1.896904 -3.316331 1.452452
2 6 0 -1.120526 -2.468877 0.684839
3 6 0 0.087083 -1.998379 1.292950
4 6 0 0.414937 -2.367948 2.598487
5 6 0 -0.413715 -3.206104 3.366735
6 6 0 -1.562220 -3.663359 2.761815
7 1 0 1.339632 -2.009716 3.034787
8 1 0 -0.159273 -3.484711 4.383233
9 6 0 -1.484175 -2.100857 -0.715041
10 6 0 -1.902567 -0.789771 -1.099262
11 6 0 -1.327328 -3.012730 -1.743573
12 6 0 -2.064626 -0.462274 -2.447536
13 6 0 -1.512509 -2.679155 -3.084189
14 6 0 -1.868316 -1.405341 -3.473252
15 1 0 -2.329512 0.551860 -2.723779
16 1 0 -1.986422 -1.141575 -4.518154
17 8 0 -3.075078 -3.931990 1.106037
18 8 0 -2.527559 -4.489359 3.284787
19 8 0 -1.256521 -3.774228 -3.872169
20 8 0 -0.936432 -4.325028 -1.647293
21 6 0 -3.587257 -4.495782 2.320514
22 6 0 -0.702925 -4.763258 -2.990784
23 1 0 0.376281 -4.842270 -3.164306
24 1 0 -1.212414 -5.715890 -3.153825
25 1 0 -4.414885 -3.878334 2.685125
26 1 0 -3.902974 -5.524980 2.135167
27 15 0 1.129730 -0.869610 0.275105
28 15 0 -2.185922 0.431031 0.256734
29 29 0 -0.060232 1.621202 -1.269645
30 6 0 2.706320 -0.728271 1.210683
31 6 0 2.752740 -0.045117 2.425538
32 6 0 3.918441 -1.098544 0.618495
33 6 0 3.950245 0.137288 3.138676
34 1 0 1.835004 0.379463 2.818590
35 6 0 5.144180 -0.932895 1.259361
36 1 0 3.899053 -1.510770 -0.375827
37 6 0 5.120574 -0.414009 2.576633
38 6 0 1.665131 -2.050037 -1.028709
39 6 0 1.732390 -1.647212 -2.362156
40 6 0 2.082186 -3.333538 -0.692603
41 6 0 2.328924 -2.450109 -3.340840
42 1 0 1.314499 -0.685854 -2.628728
43 6 0 2.659773 -4.206038 -1.621376
44 1 0 1.968189 -3.649710 0.336065
45 6 0 2.871820 -3.692253 -2.922543
46 6 0 -3.109712 1.822885 -0.590411
47 6 0 -4.492780 1.849362 -0.476325
48 6 0 -2.420576 2.824808 -1.314626
49 6 0 -5.270301 2.880350 -0.997462
50 1 0 -4.989100 1.042308 0.036783
51 6 0 -3.169865 3.902460 -1.809462
52 1 0 -1.389609 2.608971 -1.366398
53 6 0 -4.566011 3.944763 -1.574832
54 6 0 -3.555269 -0.440008 1.131113
55 6 0 -3.618904 -0.341010 2.515278
56 6 0 -4.526523 -1.197786 0.465965
57 6 0 -4.663243 -0.910240 3.262534
58 1 0 -2.818130 0.183963 3.024572
59 6 0 -5.630534 -1.730971 1.130232
60 1 0 -4.416015 -1.339293 -0.599661
61 6 0 -5.718938 -1.494246 2.528464
62 7 0 0.889947 3.358566 -1.337750
63 6 0 1.540408 3.885519 -0.304101
64 6 0 1.669903 3.280575 -2.490086
65 1 0 2.337107 4.596224 -0.516007
66 6 0 1.007832 3.778542 1.051831
67 6 0 1.348502 4.626210 2.109872
68 6 0 0.091601 2.730419 1.226886
69 6 0 0.749199 4.422827 3.352840
70 1 0 2.070974 5.422146 1.956482
71 6 0 -0.469872 2.525967 2.468702
72 1 0 -0.021698 2.282768 0.289561
73 6 0 -0.148275 3.368476 3.539250
74 1 0 0.996667 5.075262 4.185456
75 1 0 -1.152454 1.699044 2.610132
76 1 0 -0.599164 3.201518 4.512916
77 1 0 2.320600 4.115089 -2.751126
78 6 0 0.848166 2.732842 -3.550406
79 8 0 -0.150939 2.055794 -3.236615
80 8 0 1.291260 2.864111 -4.797645
81 6 0 0.428427 2.383172 -5.846093
82 1 0 1.050891 2.337051 -6.739108
83 1 0 0.030152 1.400240 -5.599159
84 1 0 -0.392530 3.090518 -5.988003
85 6 0 3.001790 1.992436 -1.981192
86 1 0 3.821156 2.218000 -2.661332
87 1 0 2.507232 1.057673 -2.248699
88 6 0 3.245251 2.173482 -0.586550
89 1 0 2.664583 1.584645 0.114370
90 6 0 4.406049 2.760960 -0.073064
91 6 0 5.396569 3.278694 0.424282
92 6 0 6.566097 3.781130 1.048727
93 6 0 7.057477 3.170696 2.224114
94 6 0 7.269948 4.885962 0.525068
95 6 0 8.198738 3.656593 2.852723
96 1 0 6.541323 2.301806 2.614668
97 6 0 8.415039 5.361307 1.158110
98 1 0 6.902751 5.361951 -0.379092
99 6 0 8.884854 4.754785 2.326144
100 1 0 8.558957 3.169781 3.755426
101 1 0 8.943705 6.213543 0.738790
102 1 0 9.777509 5.131165 2.817719
103 8 0 -5.263501 5.083813 -1.921197
104 8 0 -6.889598 -1.868620 3.168681
105 8 0 3.607731 -4.411779 -3.850027
106 8 0 6.297744 -0.435741 3.311216
107 6 0 5.020733 -4.303981 -3.676577
108 1 0 5.325968 -3.260098 -3.551948
109 1 0 5.365948 -4.877174 -2.810515
110 1 0 5.475218 -4.714348 -4.581652
111 6 0 3.004511 -5.629356 -1.122063
112 6 0 4.278210 -5.574619 -0.248369
113 1 0 4.147894 -4.875851 0.585212
114 1 0 4.498645 -6.565407 0.167045
115 1 0 5.153083 -5.246562 -0.818235
116 6 0 3.176979 -6.677809 -2.240706
117 1 0 2.320452 -6.675194 -2.922671
118 1 0 4.074871 -6.534803 -2.839188
119 1 0 3.239809 -7.671536 -1.782611
120 6 0 1.840547 -6.144585 -0.234220
121 1 0 1.732044 -5.579449 0.694740
122 1 0 0.883581 -6.092646 -0.761750
123 1 0 2.029544 -7.187607 0.042290
124 6 0 2.341833 -2.002621 -4.816643
125 6 0 3.773537 -1.730663 -5.328299
126 1 0 3.726983 -1.232657 -6.304256
127 1 0 4.318185 -1.072414 -4.641554
128 1 0 4.341048 -2.651606 -5.457992
129 6 0 1.669943 -3.083051 -5.694644
130 1 0 0.629166 -3.235175 -5.391405
131 1 0 1.676020 -2.764772 -6.744582
132 1 0 2.199565 -4.034452 -5.622144
133 6 0 1.545416 -0.699104 -5.006254
134 1 0 0.520106 -0.786572 -4.635395
135 1 0 2.016849 0.154929 -4.508897
136 1 0 1.501598 -0.471247 -6.076479
137 6 0 6.347391 -1.524998 4.229993
138 1 0 7.265940 -1.403435 4.809156
139 1 0 5.484953 -1.518913 4.906015
140 1 0 6.368249 -2.486186 3.703417
141 6 0 3.863615 1.043719 4.391100
142 6 0 3.411713 2.431013 3.876725
143 1 0 2.467611 2.376118 3.336799
144 1 0 3.277810 3.122053 4.717625
145 1 0 4.155782 2.854505 3.194767
146 6 0 5.158380 1.276358 5.194374
147 1 0 5.973550 1.647813 4.574071
148 1 0 4.944573 2.033208 5.958445
149 1 0 5.503215 0.382482 5.718142
150 6 0 2.806406 0.486420 5.370635
151 1 0 1.812951 0.418683 4.917278
152 1 0 3.086207 -0.514181 5.721907
153 1 0 2.725630 1.141526 6.246049
154 6 0 6.450978 -1.226910 0.492226
155 6 0 7.238401 -2.406476 1.100151
156 1 0 6.599830 -3.290277 1.219379
157 1 0 8.067954 -2.678963 0.436426
158 1 0 7.665713 -2.145987 2.068710
159 6 0 6.159338 -1.582274 -0.981167
160 1 0 5.594078 -2.516250 -1.078138
161 1 0 5.600747 -0.786897 -1.486358
162 1 0 7.110245 -1.713080 -1.509211
163 6 0 7.330581 0.042738 0.493234
164 1 0 6.791691 0.885193 0.048921
165 1 0 7.622562 0.321306 1.506576
166 1 0 8.242237 -0.133638 -0.091239
167 6 0 -5.450579 5.963290 -0.816537
168 1 0 -6.072079 5.501447 -0.039549
169 1 0 -4.491121 6.247108 -0.368593
170 1 0 -5.951181 6.852834 -1.205524
171 6 0 -7.750508 -0.762557 3.440794
172 1 0 -8.654564 -1.177776 3.892319
173 1 0 -7.288681 -0.054418 4.136407
174 1 0 -8.010426 -0.229100 2.519701
175 6 0 -6.801980 2.684442 -0.935875
176 6 0 -7.114809 1.326978 -1.616684
177 1 0 -6.812196 1.345723 -2.669575
178 1 0 -6.600695 0.492446 -1.135561
179 1 0 -8.191875 1.127050 -1.574944
180 6 0 -7.659100 3.733090 -1.671198
181 1 0 -8.696510 3.377414 -1.683715
182 1 0 -7.658693 4.707214 -1.180695
183 1 0 -7.333617 3.873355 -2.704081
184 6 0 -7.256027 2.621024 0.539695
185 1 0 -6.750782 1.818308 1.087161
186 1 0 -7.044932 3.563174 1.058172
187 1 0 -8.336418 2.439669 0.593955
188 6 0 -2.503316 4.949429 -2.732446
189 6 0 -1.077330 5.183660 -2.253169
190 1 0 -0.444918 5.588559 -3.051240
191 1 0 -1.049473 5.875327 -1.401991
192 1 0 -0.649037 4.261849 -1.912478
193 6 0 -3.126835 6.349453 -2.899116
194 1 0 -3.238535 6.867680 -1.943090
195 1 0 -2.421432 6.940964 -3.496833
196 1 0 -4.086926 6.346776 -3.413082
197 6 0 -2.488505 4.289812 -4.135624
198 1 0 -2.001442 3.312319 -4.107200
199 1 0 -3.512094 4.152123 -4.503008
200 1 0 -1.953745 4.930866 -4.848689
201 6 0 -4.520871 -0.872797 4.803512
202 6 0 -6.666433 -2.581653 0.360683
203 6 0 -8.072760 -1.941470 0.368448
204 1 0 -8.714159 -2.459257 -0.354477
205 1 0 -8.545790 -2.024657 1.346844
206 1 0 -8.033912 -0.885750 0.082503
207 6 0 -6.759050 -3.991810 0.985710
208 1 0 -6.985274 -3.942068 2.052887
209 1 0 -7.554387 -4.563779 0.492670
210 1 0 -5.822100 -4.537541 0.838558
211 6 0 -6.248290 -2.767763 -1.111988
212 1 0 -6.244798 -1.822677 -1.665945
213 1 0 -5.256166 -3.222937 -1.196594
214 1 0 -6.965517 -3.433496 -1.603835
215 6 0 -3.116914 -1.422217 5.167533
216 1 0 -2.972277 -1.364336 6.252495
217 1 0 -3.025227 -2.470125 4.866719
218 1 0 -2.302605 -0.868392 4.694960
219 6 0 -4.630464 0.585442 5.299233
220 1 0 -4.492496 0.628253 6.386146
221 1 0 -3.870063 1.223740 4.836890
222 1 0 -5.610595 1.015897 5.065947
223 6 0 -5.517118 -1.751490 5.588184
224 1 0 -5.187576 -1.792611 6.632922
225 1 0 -6.535672 -1.363844 5.586927
226 1 0 -5.543187 -2.773879 5.202328
---------------------------------------------------------------------
INT2
---------------------------------------------------------------------
Center Atomic Atomic Coordinates (Angstroms)
Number Number Type X Y Z
---------------------------------------------------------------------
1 6 0 0.587533 2.913488 -2.622453
2 6 0 1.074656 2.212272 -1.540476
3 6 0 1.739607 0.978854 -1.814530
4 6 0 1.894074 0.553336 -3.135855
5 6 0 1.386502 1.287964 -4.226157
6 6 0 0.714054 2.455064 -3.933217
7 1 0 2.432260 -0.361825 -3.344437
8 1 0 1.497852 0.938349 -5.246155
9 6 0 0.949066 2.717658 -0.148893
10 6 0 0.003105 2.171506 0.759642
11 6 0 1.819819 3.666497 0.353472
12 6 0 -0.010569 2.576539 2.097539
13 6 0 1.809176 4.050605 1.691880
14 6 0 0.907763 3.519398 2.594461
15 1 0 -0.721378 2.120225 2.777939
16 1 0 0.910954 3.818903 3.636768
17 8 0 -0.092419 4.109368 -2.617882
18 8 0 0.096637 3.336049 -4.787908
19 8 0 2.807061 4.965603 1.915976
20 8 0 2.819977 4.327890 -0.311981
21 6 0 -0.627385 4.237832 -3.939145
22 6 0 3.556414 5.037652 0.690737
23 1 0 4.531589 4.559373 0.830911
24 1 0 3.656233 6.084841 0.393362
25 1 0 -1.690238 3.958375 -3.928747
26 1 0 -0.484553 5.261369 -4.290216
27 15 0 2.294365 0.046607 -0.316073
28 15 0 -1.212314 0.992633 0.033022
29 29 0 -0.074175 -1.889085 -0.590690
30 6 0 3.120893 -1.462996 -0.971542
31 6 0 2.516657 -2.333794 -1.882215
32 6 0 4.372032 -1.824797 -0.465432
33 6 0 3.084623 -3.553897 -2.274264
34 1 0 1.613775 -2.019892 -2.377500
35 6 0 5.020318 -3.005491 -0.835429
36 1 0 4.861887 -1.144378 0.213133
37 6 0 4.327081 -3.899737 -1.694328
38 6 0 3.781235 1.043484 0.140358
39 6 0 4.037523 1.278889 1.492225
40 6 0 4.660798 1.554726 -0.806904
41 6 0 5.208682 1.907428 1.925612
42 1 0 3.303121 0.950783 2.213037
43 6 0 5.832465 2.235614 -0.452115
44 1 0 4.418351 1.421689 -1.854038
45 6 0 6.139395 2.294400 0.927844
46 6 0 -1.559918 -0.037900 1.515344
47 6 0 -2.802768 -0.169247 2.122405
48 6 0 -0.439760 -0.598170 2.139607
49 6 0 -2.985005 -0.887493 3.313627
50 1 0 -3.646458 0.345043 1.684445
51 6 0 -0.548798 -1.353051 3.305309
52 1 0 0.528970 -0.392770 1.703535
53 6 0 -1.855184 -1.569396 3.814923
54 6 0 -2.690135 2.065643 -0.136096
55 6 0 -3.918631 1.511007 -0.501141
56 6 0 -2.584033 3.457830 -0.070038
57 6 0 -5.079248 2.288217 -0.652910
58 1 0 -3.981755 0.440650 -0.657367
59 6 0 -3.686798 4.293511 -0.243405
60 1 0 -1.615589 3.892512 0.120546
61 6 0 -4.948583 3.676867 -0.430101
62 7 0 -1.283253 -3.434231 -1.153988
63 6 0 -2.630718 -3.092816 -1.543746
64 6 0 -1.421956 -4.222078 0.053138
65 1 0 -3.211557 -3.966312 -1.897152
66 6 0 -2.709321 -1.983249 -2.577788
67 6 0 -3.753656 -1.910398 -3.500536
68 6 0 -1.701833 -1.010444 -2.573078
69 6 0 -3.802557 -0.848262 -4.406069
70 1 0 -4.523683 -2.676745 -3.504278
71 6 0 -1.784395 0.049200 -3.450088
72 1 0 -0.982025 -1.219753 -1.851285
73 6 0 -2.822606 0.145464 -4.374294
74 1 0 -4.615138 -0.786776 -5.125029
75 1 0 -1.011759 0.795755 -3.387054
76 1 0 -2.862618 0.983223 -5.064638
77 6 0 -6.377149 1.553029 -1.068881
78 6 0 -6.941952 0.778475 0.142229
79 1 0 -7.191658 1.447150 0.973047
80 1 0 -7.849021 0.233586 -0.140673
81 1 0 -6.217191 0.044672 0.506034
82 6 0 -7.479511 2.456969 -1.661641
83 1 0 -7.964366 3.097039 -0.925949
84 1 0 -7.087437 3.096946 -2.457401
85 1 0 -8.253909 1.812251 -2.093524
86 6 0 -6.035689 0.530965 -2.179965
87 1 0 -5.557971 1.024284 -3.031789
88 1 0 -5.373080 -0.267213 -1.844271
89 1 0 -6.958074 0.054144 -2.527621
90 6 0 -3.485852 5.822528 -0.319959
91 6 0 -3.983847 6.308803 -1.700191
92 1 0 -3.418639 5.822362 -2.504398
93 1 0 -5.043581 6.084396 -1.837315
94 1 0 -3.841600 7.392668 -1.793631
95 6 0 -4.234744 6.586799 0.792791
96 1 0 -4.003853 6.170003 1.780009
97 1 0 -3.920881 7.637588 0.792878
98 1 0 -5.313826 6.565120 0.644349
99 6 0 -1.994601 6.200487 -0.203112
100 1 0 -1.892872 7.284433 -0.326176
101 1 0 -1.580654 5.940229 0.778007
102 1 0 -1.382229 5.715805 -0.969588
103 6 0 6.643970 2.873807 -1.604680
104 6 0 5.425505 2.203519 3.425212
105 6 0 6.617325 1.409061 4.002499
106 1 0 6.536281 0.343712 3.756367
107 1 0 7.571350 1.783928 3.632137
108 1 0 6.627348 1.501115 5.095122
109 6 0 4.182002 1.824281 4.254873
110 1 0 3.280938 2.333560 3.898118
111 1 0 3.992309 0.745719 4.249035
112 1 0 4.344693 2.123867 5.295782
113 6 0 5.665114 3.717400 3.626221
114 1 0 4.782999 4.288451 3.319060
115 1 0 5.847346 3.926535 4.687499
116 1 0 6.530292 4.060918 3.056082
117 6 0 7.354668 1.767777 -2.415460
118 1 0 7.886966 2.202890 -3.269911
119 1 0 8.083833 1.222693 -1.806788
120 1 0 6.633641 1.038434 -2.800186
121 6 0 7.671633 3.937519 -1.166029
122 1 0 8.532983 3.522493 -0.644470
123 1 0 8.045389 4.449122 -2.060527
124 1 0 7.216109 4.688137 -0.513053
125 6 0 5.654541 3.608057 -2.548626
126 1 0 4.954336 2.930220 -3.042636
127 1 0 5.061774 4.347080 -2.000536
128 1 0 6.215830 4.126787 -3.333624
129 6 0 6.483794 -3.227754 -0.391067
130 6 0 6.648111 -4.483638 0.491284
131 1 0 5.931827 -4.476814 1.321641
132 1 0 6.516023 -5.402670 -0.077824
133 1 0 7.656779 -4.506184 0.920854
134 6 0 7.015880 -2.031667 0.428842
135 1 0 6.957611 -1.090658 -0.128210
136 1 0 6.476865 -1.902620 1.374522
137 1 0 8.069071 -2.210714 0.671574
138 6 0 7.377333 -3.349757 -1.646674
139 1 0 8.422641 -3.501671 -1.350163
140 1 0 7.067096 -4.187313 -2.273045
141 1 0 7.324452 -2.431413 -2.242692
142 6 0 2.242258 -4.426631 -3.233159
143 6 0 1.269862 -3.556754 -4.073951
144 1 0 0.466473 -3.162223 -3.445256
145 1 0 1.779239 -2.733271 -4.587367
146 1 0 0.793861 -4.186377 -4.832594
147 6 0 3.075496 -5.256793 -4.225563
148 1 0 3.690209 -4.599286 -4.851410
149 1 0 3.745628 -5.969181 -3.749951
150 1 0 2.397679 -5.810972 -4.884854
151 6 0 1.311533 -5.276344 -2.341626
152 1 0 1.839700 -5.926335 -1.641686
153 1 0 0.703881 -4.557226 -1.792679
154 1 0 0.632366 -5.890574 -2.944117
155 8 0 4.968629 -5.086195 -2.023471
156 8 0 -6.066987 4.498013 -0.416176
157 8 0 -1.979235 -2.413620 4.907612
158 8 0 7.377367 2.752920 1.349872
159 6 0 8.412016 1.778161 1.223188
160 1 0 8.655789 1.581372 0.174193
161 1 0 9.289744 2.192161 1.725250
162 1 0 8.125995 0.834141 1.699800
163 6 0 -2.473131 -3.710273 4.582370
164 1 0 -2.467924 -4.284912 5.511780
165 1 0 -3.493380 -3.666478 4.188655
166 1 0 -1.833545 -4.206007 3.843739
167 6 0 0.706593 -1.820155 4.069694
168 6 0 2.004790 -1.425693 3.336803
169 1 0 2.148159 -1.950109 2.387467
170 1 0 2.031851 -0.350299 3.145041
171 1 0 2.858191 -1.664537 3.982327
172 6 0 0.723093 -1.098719 5.438324
173 1 0 -0.174231 -1.330082 6.016180
174 1 0 1.600110 -1.410868 6.018978
175 1 0 0.779570 -0.013059 5.297206
176 6 0 0.730509 -3.348295 4.296271
177 1 0 1.749557 -3.673098 4.539517
178 1 0 0.083198 -3.643783 5.121937
179 1 0 0.408385 -3.877595 3.396785
180 6 0 -4.381079 -0.812776 3.978082
181 6 0 -4.896671 0.648361 3.886172
182 1 0 -4.183151 1.344616 4.340409
183 1 0 -5.081627 0.973721 2.859693
184 1 0 -5.846560 0.731127 4.425835
185 6 0 -4.399859 -1.170869 5.479056
186 1 0 -4.254626 -2.232980 5.671827
187 1 0 -3.632543 -0.621371 6.032193
188 1 0 -5.378413 -0.894543 5.888902
189 6 0 -5.375175 -1.712996 3.217056
190 1 0 -6.379689 -1.613133 3.647213
191 1 0 -5.425656 -1.442133 2.160455
192 1 0 -5.091062 -2.769105 3.264167
193 6 0 -6.761061 4.484004 0.829072
194 1 0 -7.529827 5.258331 0.764874
195 1 0 -7.239083 3.516575 1.013888
196 1 0 -6.085082 4.707042 1.662119
197 6 0 4.556116 -6.258291 -1.329802
198 1 0 5.383481 -6.969684 -1.398844
199 1 0 4.352079 -6.045975 -0.275371
200 1 0 3.667625 -6.706748 -1.784670
201 1 0 -1.698042 -5.279829 -0.099022
202 6 0 -0.054352 -4.152833 0.717700
203 8 0 0.522610 -3.075661 0.910541
204 8 0 0.548274 -5.313269 0.931242
205 6 0 1.957865 -5.209820 1.248707
206 1 0 2.090329 -4.865351 2.275411
207 1 0 2.355792 -6.215266 1.121531
208 1 0 2.424808 -4.499970 0.562656
209 6 0 -2.504660 -3.477313 0.900402
210 1 0 -3.148121 -4.142542 1.480448
211 1 0 -1.994812 -2.785757 1.573492
212 6 0 -3.271282 -2.636526 -0.160184
213 1 0 -2.945892 -1.599971 -0.023214
214 6 0 -4.716154 -2.696700 -0.161180
215 6 0 -5.926649 -2.727268 -0.243397
216 6 0 -7.346903 -2.683948 -0.352346
217 6 0 -7.955414 -2.546584 -1.614437
218 6 0 -8.161131 -2.723813 0.794618
219 6 0 -9.338720 -2.433758 -1.721469
220 1 0 -7.327166 -2.514663 -2.498383
221 6 0 -9.544344 -2.611928 0.679600
222 1 0 -7.694986 -2.828465 1.768592
223 6 0 -10.138218 -2.462469 -0.575998
224 1 0 -9.794777 -2.320454 -2.701052
225 1 0 -10.161626 -2.636627 1.573431
226 1 0 -11.217133 -2.370442 -0.661616
---------------------------------------------------------------------
3aa
---------------------------------------------------------------------
Center Atomic Atomic Coordinates (Angstroms)
Number Number Type X Y Z
---------------------------------------------------------------------
1 7 0 2.474168 0.292954 -1.094592
2 6 0 1.047674 0.588940 -0.854377
3 6 0 2.667430 -1.158896 -0.997045
4 1 0 0.516958 0.516289 -1.815903
5 6 0 0.864845 1.987047 -0.305410
6 6 0 -0.009519 2.271585 0.749240
7 6 0 1.589912 3.040113 -0.882369
8 6 0 -0.153001 3.578504 1.218753
9 1 0 -0.593095 1.477021 1.201037
10 6 0 1.448787 4.343844 -0.411349
11 1 0 2.270449 2.824716 -1.700433
12 6 0 0.575599 4.618192 0.642846
13 1 0 -0.835565 3.780463 2.039797
14 1 0 2.021551 5.146436 -0.868017
15 1 0 0.464337 5.634264 1.011125
16 1 0 3.021068 -1.586983 -1.942313
17 6 0 3.702998 -1.482479 0.069599
18 8 0 4.118340 -0.695943 0.895528
19 8 0 4.087709 -2.769738 -0.000774
20 6 0 5.035243 -3.184757 0.998465
21 1 0 4.614297 -3.058855 1.999264
22 1 0 5.233706 -4.236561 0.793279
23 1 0 5.952335 -2.595610 0.921170
24 6 0 1.287088 -1.774391 -0.621093
25 1 0 0.759536 -2.088829 -1.526490
26 1 0 1.370295 -2.642672 0.036357
27 6 0 0.540049 -0.589596 0.023424
28 1 0 0.924795 -0.436080 1.042112
29 6 0 -0.905465 -0.751666 0.054127
30 6 0 -2.113726 -0.853297 0.042655
31 6 0 -3.538407 -0.937574 0.037489
32 6 0 -4.188205 -2.182088 0.126957
33 6 0 -4.314550 0.232789 -0.057661
34 6 0 -5.578594 -2.250686 0.121136
35 1 0 -3.590906 -3.085322 0.200528
36 6 0 -5.704167 0.155528 -0.062629
37 1 0 -3.812445 1.192585 -0.127427
38 6 0 -6.340721 -1.084420 0.026552
39 1 0 -6.069439 -3.217335 0.190695
40 1 0 -6.292850 1.065531 -0.136699
41 1 0 -7.425437 -1.141466 0.022211
42 1 0 3.023208 0.727023 -0.352033
---------------------------------------------------------------------
INT3-opt
---------------------------------------------------------------------
Center Atomic Atomic Coordinates (Angstroms)
Number Number Type X Y Z
---------------------------------------------------------------------
1 6 0 -1.799590 3.372455 1.338880
2 6 0 -1.721022 2.290690 0.486259
3 6 0 -1.951133 1.004299 1.059385
4 6 0 -2.296115 0.899868 2.411084
5 6 0 -2.413065 2.029659 3.247761
6 6 0 -2.135877 3.255693 2.685675
7 1 0 -2.513957 -0.073320 2.832486
8 1 0 -2.700569 1.933679 4.288497
9 6 0 -1.394144 2.504202 -0.947227
10 6 0 -0.115643 2.159060 -1.459323
11 6 0 -2.273678 3.090031 -1.836967
12 6 0 0.195976 2.357503 -2.805861
13 6 0 -1.953475 3.288733 -3.177737
14 6 0 -0.727782 2.927124 -3.699237
15 1 0 1.180417 2.083876 -3.167398
16 1 0 -0.489472 3.087558 -4.744277
17 8 0 -1.594846 4.694887 1.029756
18 8 0 -2.136251 4.494807 3.272523
19 8 0 -3.015096 3.866356 -3.826894
20 8 0 -3.544429 3.546077 -1.596004
21 6 0 -1.650749 5.399669 2.272126
22 6 0 -4.061231 3.982626 -2.856849
23 1 0 -4.900720 3.341470 -3.148408
24 1 0 -4.367750 5.030859 -2.777786
25 1 0 -0.642597 5.739906 2.543699
26 1 0 -2.340877 6.242811 2.179968
27 15 0 -1.885720 -0.458694 -0.073201
28 15 0 1.084425 1.511693 -0.222683
29 29 0 0.204519 -1.092672 1.610275
30 6 0 -2.709858 -1.761859 0.975247
31 6 0 -2.034311 -2.362201 2.042416
32 6 0 -3.975537 -2.253397 0.647888
33 6 0 -2.670313 -3.249182 2.912646
34 1 0 -1.022618 -2.115860 2.167774
35 6 0 -4.644344 -3.178322 1.445191
36 1 0 -4.449631 -1.895916 -0.251473
37 6 0 -4.016858 -3.561030 2.651636
38 6 0 -3.253887 0.045125 -1.187468
39 6 0 -3.102196 -0.160900 -2.557402
40 6 0 -4.450391 0.570920 -0.710334
41 6 0 -4.145040 0.083190 -3.454556
42 1 0 -2.140554 -0.506298 -2.912788
43 6 0 -5.542543 0.829292 -1.544829
44 1 0 -4.534188 0.777021 0.348529
45 6 0 -5.393077 0.481250 -2.907812
46 6 0 2.336563 0.771441 -1.313258
47 6 0 3.555699 1.339855 -1.653046
48 6 0 1.974863 -0.461406 -1.864663
49 6 0 4.461694 0.691344 -2.506810
50 1 0 3.804287 2.313206 -1.247748
51 6 0 2.820478 -1.148468 -2.734183
52 1 0 1.038411 -0.902225 -1.540783
53 6 0 4.114009 -0.603590 -2.951371
54 6 0 1.879991 3.029637 0.398677
55 6 0 2.730560 2.892886 1.493656
56 6 0 1.655155 4.299300 -0.132695
57 6 0 3.461647 3.971536 2.007424
58 1 0 2.816231 1.913138 1.954933
59 6 0 2.363574 5.412832 0.319768
60 1 0 0.927046 4.406484 -0.922509
61 6 0 3.349697 5.197015 1.313935
62 7 0 1.333993 -2.497813 2.712873
63 6 0 2.212264 -2.108200 3.609540
64 6 0 1.920113 -3.349420 1.695211
65 1 0 3.187175 -2.594168 3.690499
66 6 0 1.938858 -0.991252 4.485673
67 6 0 2.659901 -0.722662 5.658905
68 6 0 0.878809 -0.162655 4.094158
69 6 0 2.272185 0.345697 6.461272
70 1 0 3.500499 -1.353973 5.931389
71 6 0 0.506346 0.886086 4.899993
72 1 0 0.494286 -0.510048 3.182797
73 6 0 1.182242 1.143524 6.096826
74 1 0 2.811971 0.556426 7.379713
75 1 0 -0.310818 1.500663 4.555275
76 1 0 0.876850 1.975580 6.722420
77 1 0 2.433811 -4.222415 2.100374
78 6 0 0.810578 -3.761103 0.785550
79 8 0 -0.031218 -2.920967 0.439023
80 8 0 0.855380 -4.993425 0.314079
81 6 0 -0.208889 -5.373988 -0.582460
82 1 0 -1.171635 -5.119372 -0.133617
83 1 0 -0.097270 -4.860998 -1.537202
84 1 0 -0.103098 -6.450236 -0.709589
85 6 0 2.951806 -2.478821 0.801769
86 1 0 2.598990 -2.580761 -0.228077
87 1 0 2.824791 -1.429295 1.097813
88 6 0 4.361679 -2.861311 0.925739
89 1 0 4.950277 -2.415928 1.725170
90 6 0 4.866659 -3.939275 0.247729
91 6 0 5.296467 -4.896623 -0.405262
92 6 0 5.806346 -5.953746 -1.173072
93 6 0 4.991519 -6.649389 -2.103131
94 6 0 7.158719 -6.364535 -1.050314
95 6 0 5.507821 -7.688309 -2.865744
96 1 0 3.952054 -6.357448 -2.204961
97 6 0 7.660208 -7.405558 -1.819520
98 1 0 7.798192 -5.845441 -0.343245
99 6 0 6.844261 -8.077973 -2.735030
100 1 0 4.860755 -8.203026 -3.571788
101 1 0 8.701005 -7.698277 -1.705963
102 1 0 7.242423 -8.891101 -3.334255
103 8 0 4.228481 6.234472 1.586614
104 8 0 5.034534 -1.390164 -3.614538
105 6 0 5.502390 6.044624 0.974600
106 1 0 5.411037 5.986216 -0.116468
107 1 0 6.108598 6.911776 1.246005
108 1 0 5.990486 5.131394 1.332287
109 6 0 5.987132 -2.005950 -2.733665
110 1 0 5.500310 -2.652201 -1.998458
111 1 0 6.647979 -2.597588 -3.370206
112 1 0 6.572775 -1.253719 -2.196293
113 8 0 -4.772077 -4.255461 3.579715
114 8 0 -6.480090 0.523105 -3.767154
115 6 0 -7.334884 -0.613796 -3.674240
116 1 0 -6.757804 -1.544466 -3.675218
117 1 0 -7.952278 -0.583096 -2.770743
118 1 0 -7.985098 -0.584902 -4.551729
119 6 0 -5.243513 -3.419893 4.634874
120 1 0 -5.903439 -2.634544 4.248423
121 1 0 -5.800909 -4.065494 5.316932
122 1 0 -4.416168 -2.946840 5.174251
123 6 0 -1.823580 -3.833848 4.056452
124 6 0 -0.551166 -4.441934 3.444404
125 1 0 -0.011040 -3.644213 2.971016
126 1 0 0.085322 -4.854332 4.232968
127 1 0 -0.775409 -5.238913 2.727675
128 6 0 -2.475846 -4.946610 4.896762
129 1 0 -2.893067 -5.734493 4.266602
130 1 0 -1.704261 -5.389671 5.535990
131 1 0 -3.267358 -4.585362 5.553426
132 6 0 -1.384761 -2.653925 4.947036
133 1 0 -0.745291 -2.993309 5.767885
134 1 0 -0.817889 -1.946408 4.338258
135 1 0 -2.243562 -2.126007 5.375938
136 6 0 -5.986138 -3.777964 0.982026
137 6 0 -6.316646 -3.364221 -0.466338
138 1 0 -7.223092 -3.888079 -0.786687
139 1 0 -6.504903 -2.291079 -0.560534
140 1 0 -5.512555 -3.634109 -1.158544
141 6 0 -7.159363 -3.324821 1.877055
142 1 0 -7.119481 -3.800525 2.856980
143 1 0 -7.156259 -2.237793 2.011730
144 1 0 -8.111503 -3.601862 1.410661
145 6 0 -5.882831 -5.319077 1.008866
146 1 0 -6.825443 -5.763059 0.668823
147 1 0 -5.086251 -5.662290 0.339688
148 1 0 -5.672232 -5.683252 2.015128
149 6 0 -3.909837 -0.054981 -4.973200
150 6 0 -6.787164 1.470567 -0.883475
151 6 0 -7.727642 2.198265 -1.864111
152 1 0 -8.493796 2.729253 -1.288964
153 1 0 -7.183713 2.937821 -2.460193
154 1 0 -8.236668 1.530660 -2.555923
155 6 0 -6.320882 2.533893 0.148236
156 1 0 -5.558289 3.193161 -0.271182
157 1 0 -7.177828 3.139461 0.460120
158 1 0 -5.905526 2.079863 1.052145
159 6 0 -7.578519 0.396531 -0.104670
160 1 0 -8.027082 -0.350370 -0.765578
161 1 0 -6.925109 -0.128956 0.599198
162 1 0 -8.387966 0.864510 0.467417
163 6 0 -2.414749 -0.268544 -5.286961
164 1 0 -1.788850 0.511922 -4.844418
165 1 0 -2.053784 -1.241784 -4.937503
166 1 0 -2.272285 -0.238068 -6.371935
167 6 0 -4.348909 1.238414 -5.695164
168 1 0 -5.400470 1.458050 -5.507897
169 1 0 -3.749661 2.091474 -5.363919
170 1 0 -4.208427 1.121886 -6.776014
171 6 0 -4.677887 -1.259789 -5.560378
172 1 0 -5.746279 -1.057421 -5.638348
173 1 0 -4.308661 -1.477862 -6.568700
174 1 0 -4.532451 -2.156740 -4.948324
175 6 0 2.317567 -2.421059 -3.442882
176 6 0 3.021589 -3.681517 -2.895191
177 1 0 2.994210 -3.714007 -1.801545
178 1 0 2.529433 -4.581620 -3.283669
179 1 0 4.066389 -3.721098 -3.197302
180 6 0 0.798902 -2.590036 -3.234864
181 1 0 0.244762 -1.727477 -3.621011
182 1 0 0.462392 -3.477467 -3.782649
183 1 0 0.525305 -2.717544 -2.185021
184 6 0 2.554168 -2.298721 -4.963414
185 1 0 2.169611 -3.190271 -5.472383
186 1 0 2.026066 -1.425865 -5.363747
187 1 0 3.615049 -2.198314 -5.192384
188 6 0 4.248761 3.728488 3.315807
189 6 0 5.403619 2.737243 3.064266
190 1 0 5.932870 2.529578 4.001155
191 1 0 5.038962 1.785582 2.665322
192 1 0 6.129878 3.143731 2.352650
193 6 0 3.268172 3.093258 4.333594
194 1 0 2.888775 2.125086 4.005218
195 1 0 3.775243 2.935753 5.291108
196 1 0 2.406464 3.747018 4.507231
197 6 0 4.812547 4.991460 3.996132
198 1 0 5.663250 5.420129 3.466453
199 1 0 4.052193 5.768571 4.101020
200 1 0 5.159120 4.715231 4.998356
201 6 0 2.026127 6.816010 -0.220308
202 6 0 0.764605 6.783862 -1.106415
203 1 0 0.488568 7.810500 -1.368516
204 1 0 0.930924 6.239649 -2.042242
205 1 0 -0.084759 6.324964 -0.590953
206 6 0 3.177771 7.397652 -1.068013
207 1 0 4.023082 7.693890 -0.446422
208 1 0 3.523038 6.669613 -1.810235
209 1 0 2.831692 8.287653 -1.605951
210 6 0 1.731552 7.759527 0.966673
211 1 0 2.585205 7.826443 1.641989
212 1 0 1.499569 8.765362 0.597696
213 1 0 0.865004 7.401751 1.534737
214 6 0 5.720331 1.493094 -2.911723
215 6 0 6.505194 0.921857 -4.110417
216 1 0 5.847041 0.708160 -4.956235
217 1 0 7.240585 1.669093 -4.429750
218 1 0 7.050802 0.010598 -3.870501
219 6 0 6.662488 1.623839 -1.696645
220 1 0 7.013961 0.645719 -1.355438
221 1 0 7.538675 2.229491 -1.956689
222 1 0 6.152579 2.103853 -0.855338
223 6 0 5.271955 2.915734 -3.339778
224 1 0 4.530758 2.862394 -4.144076
225 1 0 4.835627 3.490371 -2.518126
226 1 0 6.135973 3.477993 -3.709495
---------------------------------------------------------------------
